# Supplementary material for: Leaf water potential of field crops estimated using NDVI in ground-based remote sensing—opportunities to increase prediction precision
Source: PeerJ. 2021 Aug 18;9:e12005. doi: 10.7717/peerj.12005 (PMC8380031; doi:10.7717/peerj.12005)
Supplement: Supplemental Information 1 — Supplementary Code S1. A list of the CR3000 program to accommodate the current sensor installation on the phenotyping cart. Supplementary Code S2. Minitab macro ‘lsq.mac’ for computing the uncertainties in y (dependent variable), c (y-intercept), and m (slope) of a linear regression in the form Y = mX + c using data pairs (x1, y1), …, (xN, yN) and assuming negligible errors in x. Supplementary Code S3. Minitab macro ‘sem_a.mac’ for (a) generating 20 sets of leaf water potential (LWP) data and associated uncertainties (standard errors of the means, SEM) by randomly sampling 2 or 3 replicates from 18 groups of 4 values of the measured LWP, and (b) estimating the uncertainties of the coefficients of the linear regression Y = mX + c for the resampled LWP data, along with a fixed set of data of measured NDVI for cotton. Here Y represents adjusted values for the dependent variable y (LWP), X represents adjusted values for the independent variable x (NDVI; here X = x for the ordinary least-squares method), and m and c are coefficients to be determined from the experimental data. [file peerj-09-12005-s001.zip]

Archive with 3 entries (3 files):
- Supplementary Computer Code S1.CR3
- Supplementary Computer Code S2.mac
- Supplementary Computer Code S3.mac
