# Supplementary material for: Leaf water potential of field crops estimated using NDVI in ground-based remote sensing—opportunities to increase prediction precision
Source: PeerJ. 2021 Aug 18;9:e12005. doi: 10.7717/peerj.12005 (PMC8380031; doi:10.7717/peerj.12005)
Supplement: Supplemental Information 1 — Supplementary Code S1. A list of the CR3000 program to accommodate the current sensor installation on the phenotyping cart. Supplementary Code S2. Minitab macro ‘lsq.mac’ for computing the uncertainties in y (dependent variable), c (y-intercept), and m (slope) of a linear regression in the form Y = mX + c using data pairs (x1, y1), …, (xN, yN) and assuming negligible errors in x. Supplementary Code S3. Minitab macro ‘sem_a.mac’ for (a) generating 20 sets of leaf water potential (LWP) data and associated uncertainties (standard errors of the means, SEM) by randomly sampling 2 or 3 replicates from 18 groups of 4 values of the measured LWP, and (b) estimating the uncertainties of the coefficients of the linear regression Y = mX + c for the resampled LWP data, along with a fixed set of data of measured NDVI for cotton. Here Y represents adjusted values for the dependent variable y (LWP), X represents adjusted values for the independent variable x (NDVI; here X = x for the ordinary least-squares method), and m and c are coefficients to be determined from the experimental data. [file peerj-09-12005-s001.zip › Supplementary Computer Code S1.CR3]

'CR3000 Series Datalogger
'Date: 1/27/2012 started, modified 3/12/2012 for three IRTs
'Program author: Matt Conley (matthew.conley@usda.gov)
' USDA-ARS, U.S. Arid-Land Agricultural Research Center Maricopa, AZ
' The program was based on the CS IRT manual's example
'Description: test program for use on PSV2 mark1 IRT phase
'Notes: Taken from the IRR-P manual example program as starting point then used new MI/SI model manual example
'modified using Apogee factory calibration coefficients modified for CRBasic by X 99999
'modified the calculation to match the new Apogee example
'modified to the 2009 calibration coefficients
'modified to increase the program execution time and the sample rate
'modified 4-9-2012 in include the GPS16X-HVS receiver
'1/3/2012 modified for F105 measurements using Hemisphere GPS, Madison Sonic and 2 CropCircles
'1/7/2012 add the Parallax and Honeywell sonics and uBlox GPS for comparisons
'1/8/2013 trouble shooting, Parallax seems to only read on Com1, Honeywell rough re-calibrated, seems to be working
'1/15/2013 new calib eq for sonics no offsets, test uBlox recording setup and plan to run again in F105 today
'1/23/2013 working on old time save and current day corrections, GPS time update every 5 minutes, weekday named
'1/25/2013 remove uBlox re-do power add enclosure setup
'1/29/2013 add Pulsar in where Honey was for shop testing
'1/31/2013 remove GPS time clock update and hard timestamping to try speedup
'2/1/2013 remove offsets, speed intergration on SE for speedup should have 5Hz now
'2/8/2013 change GPS read to write NAN if no new value at cycle time
'2/12/2013 minor change to variable types output
'2/15/2013 swap RMC and GGA NMEA string read order version 17
'2/15/2013 remove Madison and Parallax for version 18
'6/21/2013 update IRT thermopile read instruction range from 5v to 50mv in Version 20
'6/26/2013 update IRT voltage signal collection from sample to average
'9/17/2013 limit CF card write size to 24 hours of 5Hz data (432,000)
'3/4/2014 start update with aural feedback and rtime add
'3/5/2014 add full NEMA string output as text backup and intergrate feedback hardware
'3/7/2014 button and speaker installed, AlarmOn=1 means the alarm is operating V24 (R means RMC first)
'3/12/2014 minor modifications to v25
'12/15/2014 commented out honeywell components and added MaxBotixSonic_002 as provided by Matt Conley.
'04/20/2015 update to include a MaxBotix ultrasonic sensor
'04/20/2015 made IRT constants PUBLIC to circumvent Campbell percision error in temperature calculation
'04/20/2015 cleanup for version 028  

'IRT variables follow
'Declaration of the Public Variables
Public PTemp, Batt_Volt, AirTemp, ErrorFlag, TotalErrors, AlarmOn, Pulse1, Button, GPS_Error, IRT_Error
Public SBTemp_1134, TmV_1134, TargTemp_1134
Public SBTemp_5245, TmV_5245, TargTemp_5245
Public SBTemp_1185, TmV_1185, TargTemp_1185
Public GPShour, GPSminute, GPSsecond, GPSday, GPSmonth, GPSyear
Public RMCbytes, GGAbytes, RMC_UTC_Az, GGA_UTC_Az, Counter
Public SensorVoltage, MaxBotix_Inches, MaxBotixVoltage, MaxBotix_cm

Public rtime(9)
Alias rtime(1) = Year
Alias rtime(2) = Month
Alias rtime(3) = Day_of_Month
Alias rtime(4) = Hour
Alias rtime(5) = Minute
Alias rtime(6) = Second
Alias rtime(7) = Milliseconds
Alias rtime(8) = Day_of_Week
Alias rtime(9) = Day_of_Year

Dim SBTempK_1134, m_1134, b_1134, TargTempK_1134
Dim SBTempK_5245, m_5245, b_5245, TargTempK_5245
Dim SBTempK_1185, m_1185, b_1185, TargTempK_1185

'Declare Constants - must use unique IRT sensor calibration values
Public mC2_1134 = 97015.2
Public mC1_1134 = 9073350
Public mC0_1134 = 1733400000
Public bC2_1134 = 5061.92
Public bC1_1134 = 64410.8
Public bC0_1134 = -9072300

Public mC2_5245 = 85615.9
Public mC1_5245 = 8692820
Public mC0_5245 = 1483710000
Public bC2_5245 = 3054.22
Public bC1_5245 = 65754.3
Public bC0_5245 = -11811900

Public mC2_1185 = 223670
Public mC1_1185 = 22410300
Public mC0_1185 = 3798760000
Public bC2_1185 = 3466.61
Public bC1_1185 = 109391
Public bC0_1185 = -16932200

Const Local_Time_Offset = 60000

Units PTemp = Celsius
Units AirTemp = Celsius
Units Batt_Volt = Volts
Units Counter = Program_Cycles
Units TargTemp_1134 = Celsius
Units TargTemp_5245 = Celsius
Units TargTemp_1185 = Celsius
Units SBTemp_1134 = Celsius
Units SBTemp_5245 = Celsius
Units SBTemp_1185 = Celsius
Units TmV_1134 = IRT_Microivolts
Units TmV_5245 = IRT_Microvolts
Units TmV_1185 = IRT_Microvolts
Units Day_of_Year = Logger_DOY
Units Milliseconds = LoggerTime
Units GPSyear = RMC_GPSTime
Units GPSmonth = RMC_GPSTime
Units GPSday = RMC_GPSTime
Units GPShour = RMC_GPSTime
Units GPSminute = RMC_GPSTime
Units GPSsecond = RMC_GPSTime


Public RMCString As String * 100
Public RMCString1 As String * 100
Public RMC_Data(13) As String
Alias RMC_Data(2) = RMC_UTC     'UTC Time of GPS position fix hhmmss.ss
Alias RMC_Data(3) = RMC_Status  'Receiver status code A=Valid, V=Warning
Alias RMC_Data(4) = RMC_Lat     'Latitude ddmm.mm degrees plus minutes
Alias RMC_Data(5) = RMC_NorS    'Hemisphere indicator N=North, S=South
Alias RMC_Data(6) = RMC_Long    'Longitude dddmm.mm degrees plus minutes
Alias RMC_Data(7) = RMC_EorW    'E=East or W=West indicator
Alias RMC_Data(8) = RMC_Knots   'Speed in knots over ground
Alias RMC_Data(9) = RMC_Course  'True course in degrees over ground
Alias RMC_Data(10) = RMC_Date   'Date Stamp - day, month, year
Alias RMC_Data(11) = RMC_MagVar 'Magnetic Variation in degrees (not from receiver)
Alias RMC_Data(12) = RMC_MagEW  'Magnetic Variation East or West in degrees (not from receiver)
Alias RMC_Data(13) = RMC_Check  'Checksum

Public GGAString As String * 100
Public GGAString1 As String * 100
Public GGA_Data(16) As String
Alias GGA_Data(2) = GGA_UTC       'UTC Current Time of GPS position fix - hhmmss.ss
Alias GGA_Data(3) = GGA_Lat       'Latitude degrees plus minutes
Alias GGA_Data(4) = GGA_NorS      'North or South Hemisphere indicator - N or S
Alias GGA_Data(5) = GGA_Long      'Longitude in degrees plus minutes
Alias GGA_Data(6) = GGA_EorW      'East or West indicator - E or W
Alias GGA_Data(7) = GGA_Quality   'Position Fix indicator - 0=invalid, 1=GPS only, 2=DGPS
Alias GGA_Data(8) = GGA_Sat       'Number of satellites used
Alias GGA_Data(9) = GGA_Horiz     'Horizontal dilution of precision (HDOP)
Alias GGA_Data(10) = GGA_Altitude 'Altitude relative to sea level (MSL)
Alias GGA_Data(11) = GGA_Meters   'Unit of altitude, Meters
Alias GGA_Data(12) = GGA_sep      'Geoidal separation
Alias GGA_Data(13) = GGA_Meters2  'Unit of separation, Meters
Alias GGA_Data(14) = GGA_age      'Age, in seconds, since last DGPS differential correction update
Alias GGA_Data(15) = GGA_DGPSref  'DGPS reference station ID#
Alias GGA_Data(16) = GGA_Check    'Checksum


Units RMCString = NMEA_$GPRMC
Units RMCString1 = NMEA_$GPRMC
Units RMC_UTC = hhmmss.ss_hour_minute_second
Units RMC_UTC_Az = hhmmss.ss
Units RMC_Status = A_Valid
Units RMC_Lat = ddmm.mm_degrees_minutes
Units RMC_NorS = hemisphere
Units RMC_Long = dddmm.mm_degrees_minutes
Units RMC_EorW = hemisphere
Units RMC_Knots = Knots
Units RMC_Course = degrees
Units RMC_Date = day_month_year
Units RMC_MagVar = degrees
Units RMC_MagEW = degrees
Units RMC_Check = Checksum_
Units GGAString = NMEA_$GPGGA
Units GGAString1 = NMEA_$GPGGA
Units GGA_UTC = hhmmss.ss_hour_minute_second
Units GGA_UTC_Az = hhmmss.ss
Units GGA_Lat = ddmm.mm_degree_minute
Units GGA_NorS = hemisphere
Units GGA_Long = degrees_minutes
Units GGA_EorW = hemisphere
Units GGA_Quality = 1_GPS 2_DGPS
Units GGA_Sat = satellites
Units GGA_Horiz = HDCP
Units GGA_Altitude = meters
Units GGA_Meters = meters
Units GGA_sep = geoidal_separation
Units GGA_Meters2 = meters
Units GGA_age = seconds
Units GGA_DGPSref = station_ID
Units GGA_Check = Checksum_


DataTable (GPS_Strings,1,-1)
  CardOut(0,86400)
  DataInterval (0,1,Sec,5)
  Sample(1,RMCString1,String)
  Sample(1,GGAString1,String)
  Sample(1,TotalErrors,Long)
  Sample(1,GPS_Error,Long)
  Sample(1,IRT_Error,Long)
EndTable

DataTable (Thermal_and_Distance,1,-1)
  CardOut (0,432000)
  '	DataInterval (0,200,mSec,1000)
  Sample (1,Counter,Long)
  Sample (1,GPSyear,UINT4)
  Sample (1,GPSmonth,UINT2)
  Sample (1,GPSday,UINT4)
  Sample (1,GPShour,UINT2)
  Sample (1,GPSminute,UINT2)
  Sample (1,GPSsecond,UINT2)
  Sample (1,Batt_Volt,FP2)
  Sample (1,RMC_Lat,String)
  Sample (1,RMC_Long,String)
  Sample (1,RMC_Date,String)
  Sample (1,RMC_UTC,IEEE4)
  Sample (1,RMC_Knots,FP2)
  Sample (1,GGA_Quality,UINT2)
  Sample (1,GGA_Sat,UINT2)
  Sample (1,PTemp,FP2)
  Sample (1,AirTemp,FP2)
  Sample (1,TargTemp_1134,FP2)
  Sample (1,TargTemp_5245,FP2)
  Sample (1,TargTemp_1185,FP2)
  Sample (1,SBTemp_1134,FP2)
  Sample (1,SBTemp_5245,FP2)
  Sample (1,SBTemp_1185,FP2)
  Sample (1,TmV_1134,IEEE4)
  Sample (1,TmV_5245,IEEE4)
  Sample (1,TmV_1185,IEEE4)
  Sample (1,MaxBotixVoltage,IEEE4)
  Sample (1,MaxBotix_cm,FP2)
EndTable


PipeLineMode
'Main Program
BeginProg
  SerialOpen(Com2,38400,0,0,1000) ' Hemisphere GPS
  Scan (200,mSec,5,0)

    'Activate the alarm at startup
    If Counter < 6 Then AlarmOn = 1

    ' Look for button press and set alarm reporting status
    PulseCount (Pulse1,1,1,2,0,1.0,0)
    If Pulse1 > 0 Then Button =  Button + 1
    If Button MOD 2 = 1
      AlarmOn = 1
    ElseIf Button MOD 2 = 0
      AlarmOn = 0
    EndIf

    Counter = Counter + 1

    PanelTemp (PTemp,250)
    Battery (Batt_Volt)
    TCDiff (AirTemp,1,AutoRange,4,TypeT,PTemp,True,0,_60Hz,1.0,0)

    SerialInRecord(Com2,GGAString,&H4741,0,&H0D0A,GGAbytes,01)
    SplitStr(GGA_Data(),GGAString,",",16,5)

    SerialInRecord(Com2,RMCString,&H4D43,0,&H0D0A,RMCbytes,01)
    SplitStr(RMC_Data(),RMCString,",",13,5)

    RMC_UTC_Az = RMC_UTC
    RMC_UTC_Az = RMC_UTC_Az - Local_Time_Offset
    RMCString1 = "Hemisphere,$GPRMC" + RMCString
    GGAString1 = "Hemisphere,$GPGGA" + GGAString

    If RMC_UTC_Az >= 100000.01
      GPShour = Mid(RMC_UTC_Az,1,2)
      GPSminute = Mid(RMC_UTC_Az,3,2)
      GPSsecond = Mid(RMC_UTC_Az,5,2)
    EndIf

    If RMC_UTC_Az < 100000.00
      GPShour = Mid(RMC_UTC_Az,1,1)
      GPSminute = Mid(RMC_UTC_Az,2,2)
      GPSsecond = Mid(RMC_UTC_Az,4,2)
    EndIf

    GPSday = Mid(RMC_Date,1,2)
    GPSmonth = Mid(RMC_Date,3,2)
    GPSyear = "20" + Mid (RMC_Date,5,2)

    ' Begin the IRT measurements portion
    ' Calculate first IRT (SN#1134)
    'Wiring #1:
    'SI-111 RED            -          CR3000 1H
    'SI-111 BLACK        -         CR3000 1L
    'SI-111 CLEAR        -         CR3000 ANALOG GROUND (SHIELD)
    'SI-111 GREEN       -         CR3000 SE9
    'SI-111 BLUE          -          CR3000 ANALOG GROUND (SHIELD)
    'SI-111 WHITE        -          CR3000 VX1

    Therm109(SBTemp_1134,1,9,Vx1,0,250,1.0,0)
    VoltDiff(TmV_1134,1,mV50,1,False,0,_60Hz,1.0,0)
    m_1134=mC2_1134*SBTemp_1134^2+mC1_1134*SBTemp_1134+mC0_1134
    b_1134=bC2_1134*SBTemp_1134^2+bC1_1134*SBTemp_1134+bC0_1134
    SBTempK_1134=SBTemp_1134+273.15
    TargTempK_1134=((SBTempK_1134^4)+m_1134*TmV_1134+b_1134)^.25
    TargTemp_1134=TargTempK_1134-273.15

 'Wiring #2:
    'SI-111 RED            -          CR3000 2H
    'SI-111 BLACK        -         CR3000 2L
    'SI-111 CLEAR        -         CR3000 ANALOG GROUND (SHIELD)
    'SI-111 GREEN       -         CR3000 SE10
    'SI-111 BLUE          -          CR3000 ANALOG GROUND (SHIELD)
    'SI-111 WHITE        -          CR3000 VX2
      
    ' Calculate second IRT (SN#5245)
    Therm109(SBTemp_5245,1,10,Vx2,0,250,1.0,0)
    VoltDiff(TmV_5245,1,mV50,2,False,0,_60Hz,1.0,0)
    m_5245=mC2_5245*SBTemp_5245^2+mC1_5245*SBTemp_5245+mC0_5245
    b_5245=bC2_5245*SBTemp_5245^2+bC1_5245*SBTemp_5245+bC0_5245
    SBTempK_5245=SBTemp_5245+273.15
    TargTempK_5245=((SBTempK_5245^4)+m_5245*TmV_5245+b_5245)^.25
    TargTemp_5245=TargTempK_5245-273.15

'Wiring #3:
    'SI-111 RED            -          CR3000 3H
    'SI-111 BLACK        -         CR3000 3L
    'SI-111 CLEAR        -         CR3000 ANALOG GROUND (SHIELD)
    'SI-111 GREEN       -         CR3000 SE11
    'SI-111 BLUE          -          CR3000 ANALOG GROUND (SHIELD)
    'SI-111 WHITE        -          CR3000 VX3
      
    ' Calculate third IRT (SN#1185)
    Therm109(SBTemp_1185,1,11,Vx3,0,250,1.0,0)
    VoltDiff(TmV_1185,1,mV50,3,False,0,_60Hz,1.0,0)
    m_1185=mC2_1185*SBTemp_1185^2+mC1_1185*SBTemp_1185+mC0_1185
    b_1185=bC2_1185*SBTemp_1185^2+bC1_1185*SBTemp_1185+bC0_1185
    SBTempK_1185=SBTemp_1185+273.15
    TargTempK_1185=((SBTempK_1185^4)+m_1185*TmV_1185+b_1185)^.25
    TargTemp_1185=TargTempK_1185-273.15

'MaxBotix ultrasonic distance sensor for crop height
VoltSe(MaxBotixVoltage,1,mV5000,12,False,0,_60Hz,1,0)
MaxBotix_cm = (MaxBotixVoltage / 10)
MaxBotix_Inches = (MaxBotix_cm * 0.393700787)


    'Feedback, if values are off, sound alarm buzzer and count error
    If RMC_UTC = "NAN" OR GGA_UTC = "NAN" OR GGAString = "NAN" OR RMCString = "NAN" Then
      ErrorFlag = ErrorFlag + 1
      GPS_Error = GPS_Error + 1
      TotalErrors = TotalErrors + 1
    EndIf

    'If HoneyVolts <= .0001 OR HoneyVolts > 5000 Then
    '  ErrorFlag = ErrorFlag + 1
    '  HoneyError = HoneyError + 1
    '  TotalErrors = TotalErrors + 1
    'EndIf

    If TargTemp_1134 <= -5 OR TargTemp_1185 <= -5 OR TargTemp_5245 <= -5 OR TargTemp_1134 >= 65 OR TargTemp_1185 >= 65 OR TargTemp_5245 >= 65 Then
      ErrorFlag = ErrorFlag + 1
      IRT_Error = IRT_Error + 1
      TotalErrors = TotalErrors + 1
    EndIf

    If ErrorFlag >= 1 AND AlarmOn = 1 Then
      SW12(1,1)
      Delay(1,500,msec)
      SW12(1,0)
      ErrorFlag = 0
    EndIf

    CallTable Thermal_and_Distance
    CallTable GPS_Strings

  NextScan
EndProg
