# Supplementary material for: Leaf water potential of field crops estimated using NDVI in ground-based remote sensing—opportunities to increase prediction precision
Source: PeerJ. 2021 Aug 18;9:e12005. doi: 10.7717/peerj.12005 (PMC8380031; doi:10.7717/peerj.12005)
Supplement: Supplemental Information 1 — Supplementary Code S1. A list of the CR3000 program to accommodate the current sensor installation on the phenotyping cart. Supplementary Code S2. Minitab macro ‘lsq.mac’ for computing the uncertainties in y (dependent variable), c (y-intercept), and m (slope) of a linear regression in the form Y = mX + c using data pairs (x1, y1), …, (xN, yN) and assuming negligible errors in x. Supplementary Code S3. Minitab macro ‘sem_a.mac’ for (a) generating 20 sets of leaf water potential (LWP) data and associated uncertainties (standard errors of the means, SEM) by randomly sampling 2 or 3 replicates from 18 groups of 4 values of the measured LWP, and (b) estimating the uncertainties of the coefficients of the linear regression Y = mX + c for the resampled LWP data, along with a fixed set of data of measured NDVI for cotton. Here Y represents adjusted values for the dependent variable y (LWP), X represents adjusted values for the independent variable x (NDVI; here X = x for the ordinary least-squares method), and m and c are coefficients to be determined from the experimental data. [file peerj-09-12005-s001.zip › Supplementary Computer Code S2.mac]

macro
lsq x y m c delt_y delt_m delt_c

# Author: Xuejun Dong
# Texas A&M AgriLife Research at Uvalde, TX USA
# xuejun.dong@ag.tamu.edu
# January 25, 2021

# This MINITAB macro computes the uncertainties in y, 
# c (regression constant), and m (regression slope) of a 
# linear regression in the form y = mx + c, given 
# data pairs (x_1, y_1), ..., (x_N, y_N). Assume errors 
# in x are negligible. 
# Input arguments are x and y vectors 
# (both with same length), and the output arguments are 
# the best estimates of m, c, and estimated uncertainties in 
# y, m and c, respectively.

# Source of equations: J.R. Taylor. 1982. An Introduction to 
# Error Analysis. University Science Books. Mill Valley, CA.
# Pages 153-159.


#---------------------- To run this macro ---------------
# 1. Save the macro as a single file, giving the name
#    "lsq.mac" (assume it is under C:\ of a PC).
# 2. Launch Minitab and copy the input data of NDVI and LWP into a worksheet in c1 and c2.
# 3. Click on Session Window once, and then click on Editor Menu and choose Enable Commands.  
# 4. In Session window at the MTB prompt, enter the following command followed by ENTER:
#     %'C:\lsq' c1-c2 k1-k5     
#    Wait for a few seconds to find the results printed on the computer screen. 
#--------------------------------------------------------

mconstant delt_y delt_c delt_m m c delta delt_ysq delt_csq delt_msq N
mconstant sx sy sx2 sxy
mcolumn x y scrat

let N = count(x)

let sx = sum(x)
let sy = sum(y)
let sx2 = sum(x**2)
let sxy = sum(x*y)

let delta = N*sx2 - sx**2                   # Eq. (8.12) of Taylor (1982)                          
let m = (N*sxy - sx*sy)/delta               # Eq. (8.11)
let c = (sx2*sy - sx*sxy)/delta             # Eq. (8.10)

let scrat = (y - c - m*x)*(y - c - m*x)
let delt_ysq = sum(scrat)/(N-2)             # Eq. (8.14) 

let delt_csq = delt_ysq * sx2/delta         # Eq. (8.15)            
let delt_msq = N * delt_ysq/delta           # Eq. (8.16)         

let delt_y = sqrt(delt_ysq)
let delt_c = sqrt(delt_csq)
let delt_m = sqrt(delt_msq)

name m 'm' c 'c' delt_y 'delta_y' delt_m 'delta_m' delt_c 'delta_c'
note
note
note The best estimates of the regression coefficients m and c, and
note the uncertainties in y, m and c will be printed below:  
print m c delt_y delt_m delt_c
endmacro
 
