# Supplementary material for: Leaf water potential of field crops estimated using NDVI in ground-based remote sensing—opportunities to increase prediction precision
Source: PeerJ. 2021 Aug 18;9:e12005. doi: 10.7717/peerj.12005 (PMC8380031; doi:10.7717/peerj.12005)
Supplement: Supplemental Information 1 — Supplementary Code S1. A list of the CR3000 program to accommodate the current sensor installation on the phenotyping cart. Supplementary Code S2. Minitab macro ‘lsq.mac’ for computing the uncertainties in y (dependent variable), c (y-intercept), and m (slope) of a linear regression in the form Y = mX + c using data pairs (x1, y1), …, (xN, yN) and assuming negligible errors in x. Supplementary Code S3. Minitab macro ‘sem_a.mac’ for (a) generating 20 sets of leaf water potential (LWP) data and associated uncertainties (standard errors of the means, SEM) by randomly sampling 2 or 3 replicates from 18 groups of 4 values of the measured LWP, and (b) estimating the uncertainties of the coefficients of the linear regression Y = mX + c for the resampled LWP data, along with a fixed set of data of measured NDVI for cotton. Here Y represents adjusted values for the dependent variable y (LWP), X represents adjusted values for the independent variable x (NDVI; here X = x for the ordinary least-squares method), and m and c are coefficients to be determined from the experimental data. [file peerj-09-12005-s001.zip › Supplementary Computer Code S3.mac]

macro
sem_a y.1-y.18 xx yy.1-yy.20 yer.1-yer.20 z.1-z.4 r

# Author: Xuejun Dong
# Texas A&M AgriLife Research at Uvalde, TX USA
# email: xuejun.dong@ag.tamu.edu
# January 25, 2021

# This MINITAB macro can be used to (a) generate 20 sets of leaf water 
# potential data and associated uncertainties (standard errors of the means, SEM) 
# by randomly sampling 2 or 3 replicates from the 4 values measured in Uvalde cotton 
# field on August 9, 2018 under deficit and fully irrigated conditions, and (b) estimate
# the uncertainties of coefficients of the linear regression y = mx + c for the resampled
# LWP data, along with a fixed set of data of measured NDVI. Here y represents leaf 
# water potential, x represents NDVI, and m and c are coefficients to be determined
# from the experimental data.    

# Input arguments are 18 columns of LWP data (y.1-y.18), mean values of the NDVI 
# data (xx) and number of replicates to draw from the measured LWP data 
# (r; 2 or 3). Each column of LWP data (y_i) contains measured LWP values from a 
# particular hour on August 9, 2018 from deficit and full irrigation conditions. 
# The data values must be arranged in the order of Deficit, followed by Irrigated,
# and within each irrigation regime, the order must be from 8 am to 17 pm (for cotton).
# The length of y_i may vary (in cotton it is fixed with 4 measurements each hour).
# The length for NDVI is 18 (for cotton). 

# Output arguments are the resampled average values of LWP (yy.1-yy.20) and the
# associated SEM's (yer.1-yer.20), as well as best estimates of the model coefficients
# m and c (z.1 and z.2, respectively), and their uncertainties (z.3 and z.4, respectively). 

# yy.1-yy.20 and yer1-yer.20 will be used to estimate, using the weighted least squares
# method, the uncertainties of regression coefficients m and c according to
# B. C. Reed (2010). Phys. Education. 45: 93-96.

#---------------------- To run this macro ---------------
# 1. Save the main macro 'sem_a' and the subroutine 'lsq' as a single file, giving the name
#    "sem_a.mac" (assume it is under C:\ of a PC).
# 2. Launch Minitab and copy the input data into a worksheet in c1 through c19.
# 3. Click on Session Window once, and then click on Editor Menu and choose Enable Commands.  
# 4. In Session window at the MTB prompt, enter the following command followed by ENTER:
#     %'C:\sem_a' c1-c63 3   # to randomly draw 3 relicates, or
#     %'C:\sem_a' c1-c63 2   # to randomly draw 2 relicates from the measured LWP data (c1-c18)
#    Move the Mouse Cursor out of the Session window, and wait for a few seconds to find 
#    the output results in c20 through c63. 
#--------------------------------------------------------

mconstant r i j mm cc dm dc 
mcolumn xx
mcolumn y.1-y.18 zi yy.1-yy.20 yer.1-yer.20 z.1-z.4 scrm scre

do j = 1:20             # 20 sets of resampled LWP data...
  do i = 1:18           # 18 groups of data to sample from...
    Sample r y.i zi;
      Replace.
    Statistics zi;
      Mean scrm;
      SEMean scre.
      let yy.j(i) = scrm(1)
      let yer.j(i) = scre(1)
  enddo
enddo

do j = 1:20
  do i = 1:18
    if yer.j(i) = 0
      let yer.j(i) = 1.0E-6
    endif
  enddo
enddo

do j = 1:20
  call lsq xx yy.j mm cc dm dc  
  let z.1(j) = mm
  let z.2(j) = cc
  let z.3(j) = dm
  let z.4(j) = dc
enddo

name yy.1 'lwp_1' yy.2 'lwp_2' yy.3 'lwp_3' yy.4 'lwp_4' yy.5 'lwp_5' yy.6 'lwp_6' 
name yy.7 'lwp_7' yy.8 'lwp_8' yy.9 'lwp_9' yy.10 'lwp_10' yy.11 'lwp_11' yy.12 'lwp_12'
name yy.13 'lwp_13' yy.14 'lwp_14' yy.15 'lwp_15' yy.16 'lwp_16' yy.17 'lwp_17' 
name yy.18 'lwp_18' yy.19 'lwp_19' yy.20 'lwp_20'

name yer.1 'lerr_1' yer.2 'lerr_2' yer.3 'lerr_3' yer.4 'lerr_4' yer.5 'lerr_5' 
name yer.6 'lerr_6' yer.7 'lerr_7' yer.8 'lerr_8' yer.9 'lerr_9' yer.10 'lerr_10' 
name yer.11 'lerr_11' yer.12 'lerr_12' yer.13 'lerr_13' yer.14 'lerr_14'
name yer.15 'lerr_15' yer.16 'lerr_16' yer.17 'lerr_17' yer.18 'lerr_18' 
name yer.19 'lerr_19' yer.20 'lerr_20'

name z.1 'm' z.2 'c' z.3 'delta_m' z.4 'delta_c' xx 'NDVI'
endmacro

macro
lsq x y m c delt_m delt_c

# Author: Xuejun Dong
# Texas A&M AgriLife Research at Uvalde, TX USA
# xuejun.dong@ag.tamu.edu
# January 25, 2021

# This MINITAB macro computes the uncertaintities in y, 
# c (regression constant), and m (regression slope) of a 
# linear regression in the form y = mx + c, given 
# data pairs (x_1, y_1), ..., (x_N, y_N). Assume errors 
# in x are negligible. 
# Input arguments are x and y vectors 
# (both with same length), and the output arguments are 
# the best estimates of m, c, and the associated uncertainties.

# Source of equations: J.R. Taylor. 1982. An Introduction to 
# Error Analysis. University Science Books. Mill Valley, CA.
# Pages 153-159.

mconstant delt_y delt_c delt_m m c delta delt_ysq delt_csq delt_msq N
mconstant sx sy sx2 sxy
mcolumn x y scrat

let N = count(x)

let sx = sum(x)
let sy = sum(y)
let sx2 = sum(x**2)
let sxy = sum(x*y)

let delta = N*sx2 - sx**2                   # Eq. (8.12) of Taylor (1982)                          
let m = (N*sxy - sx*sy)/delta               # Eq. (8.11)
let c = (sx2*sy - sx*sxy)/delta             # Eq. (8.10)

let scrat = (y - c - m*x)*(y - c - m*x)
let delt_ysq = sum(scrat)/(N-2)             # Eq. (8.14) 

let delt_csq = delt_ysq * sx2/delta         # Eq. (8.15)            
let delt_msq = N * delt_ysq/delta           # Eq. (8.16)         

let delt_y = sqrt(delt_ysq)
let delt_c = sqrt(delt_csq)
let delt_m = sqrt(delt_msq)

endmacro

 
