# Supplementary material for: Leaf water potential of field crops estimated using NDVI in ground-based remote sensing—opportunities to increase prediction precision
Source: PeerJ. 2021 Aug 18;9:e12005. doi: 10.7717/peerj.12005 (PMC8380031; doi:10.7717/peerj.12005)
Supplement: Supplemental Information 2 — A sample input dataset for Supplementary Code S2 (‘lsq.mac’). Columns 1-4 must be NDVI (mean), LWP (mean), NDVI (SEM), and LWP (SEM), where ‘mean’ stands for mean values and SEM for standard errors of means, defined as standard deviation divided by square root of N, the sample size. [file peerj-09-12005-s002.csv]

Cotton-NDVI	Cotton-LWP	Cotton_SEM_NDVI	Cotton_SEM_LWP
0.5477	-2.12	0.011	0.21
0.5627	-2.4	0.0157	0.04
0.5427	-2.95	0.0056	0.05
0.5183	-3.06	0.0116	0.06
0.4771	-3.14	0.009600001	0.07
0.42	-3.17	0.0132	0.05
0.4301	-3.37	0.0117	0.03
0.3956	-3.22	0.008	0.06
0.4231	-3.45	0.0122	0.06
0.646	-1.96	0.0146	0.13
0.6478	-2.29	0.0072	0.11
0.6402	-2.76	0.0163	0.04
0.6086	-3.05	0.0108	0.1
0.5645	-2.91	0.0112	0.06
0.5106	-3.06	0.0056	0.05
0.5069	-3.27	0.0118	0.07
0.4836	-3.05	0.0065	0.09
0.5066	-3.19	0.0101	0.04
