# Supplementary material for: Leaf water potential of field crops estimated using NDVI in ground-based remote sensing—opportunities to increase prediction precision
Source: PeerJ. 2021 Aug 18;9:e12005. doi: 10.7717/peerj.12005 (PMC8380031; doi:10.7717/peerj.12005)
Supplement: Supplemental Information 3 — Input dataset for Supplementary Code S3 (‘sem_a.mac’). Eighteen columns of LWP measurements (each from a particular hour of a day under different irrigation regimes) must be entered in c1-c18, and the average values of NDVI for the respective hours of the day must be entered in c19 (with 18 rows of data). [file peerj-09-12005-s003.csv]

Def_8	Def_9	Def_10	Def_11	Def_12	Def_14	Def_15	Def_16	Def_17	Ful_8	Ful_9	Ful_10	Ful_11	Ful_12	Ful_14	Ful_15	Ful_16	Ful_17	NDVI
-1.69	-2.45	-3.05	-2.9	-3.0300000000000002	-3.31	-3.4	-3.2	-3.6100000000000003	-1.73	-2.2199999999999998	-2.7	-3.08	-3.07	-3.1	-3.1399999999999997	-3.25	-3.15	0.5477
-1.9	-2.4899999999999998	-2.85	-3.16	-3.3200000000000003	-3.2	-3.45	-3.34	-3.35	-1.75	-2.6	-2.83	-2.95	-2.7800000000000002	-3.1100000000000003	-3.2600000000000002	-2.81	-3.1100000000000003	0.5627
-2.25	-2.3	-2.8899999999999997	-3.0100000000000002	-3.16	-3.1	-3.35	-3.3	-3.4	-2.06	-2.1	-2.82	-2.85	-2.92	-2.9	-3.21	-3.05	-3.3	0.5427
-2.63	-2.35	-3	-3.17	-3.0300000000000002	-3.08	-3.29	-3.05	-3.453333333333333	-2.29	-2.25	-2.7	-3.3	-2.88	-3.1100000000000003	-3.4799999999999995	-3.1	-3.1866666666666665	0.5183
																		0.4771
																		0.42
																		0.4301
																		0.3956
																		0.4231
																		0.646
																		0.6478
																		0.6402
																		0.6086
																		0.5645
																		0.5106
																		0.5069
																		0.4836
																		0.5066
