# Supplementary material for: Leaf water potential of field crops estimated using NDVI in ground-based remote sensing—opportunities to increase prediction precision
Source: PeerJ. 2021 Aug 18;9:e12005. doi: 10.7717/peerj.12005 (PMC8380031; doi:10.7717/peerj.12005)
Supplement: Supplemental Information 5 — Output results of the Minitab macro ‘sem_a.mac’ when 2 replicates of the values of LWP were drown randomly from the original 4 measurements. Columns 1 through 20 store the 20 sets of resampled LWP values, and columns 21-40 store the corresponding standard errors of the means of the resampled LWP values. Columns 41 through 44 store the best estimates of the regression coefficients (m and c) and their uncertainties using the resampled LWP values as inputs to the OLS method. [file peerj-09-12005-s005.csv]

lwp_1	lwp_2	lwp_3	lwp_4	lwp_5	lwp_6	lwp_7	lwp_8	lwp_9	lwp_10	lwp_11	lwp_12	lwp_13	lwp_14	lwp_15	lwp_16	lwp_17	lwp_18	lwp_19	lwp_20	lerr_1	lerr_2	lerr_3	lerr_4	lerr_5	lerr_6	lerr_7	lerr_8	lerr_9	lerr_10	lerr_11	lerr_12	lerr_13	lerr_14	lerr_15	lerr_16	lerr_17	lerr_18	lerr_19	lerr_20	m	c	delt_m	delt_c
-1.795	-1.97	-1.9	-2.63	-1.795	-2.16	-2.16	-2.16	-2.63	-1.97	-2.2649999999999997	-2.2649999999999997	-2.44	-2.2649999999999997	-1.97	-2.2649999999999997	-1.97	-2.075	-2.2649999999999997	-2.25	0.10499999999999997	0.28	0.000001	0.000001	0.10499999999999997	0.46999999999999986	0.47000000000000003	0.46999999999999986	0.000001	0.28	0.36500000000000005	0.36500000000000005	0.18999999999999995	0.36500000000000005	0.28	0.36500000000000005	0.28	0.17500000000000016	0.36500000000000005	0.000001	4.685120257853228	-5.321510525042456	1.1531631255237036	0.6107007263652895
-2.3949999999999996	-2.4000000000000004	-2.325	-2.4899999999999998	-2.325	-2.45	-2.42	-2.4000000000000004	-2.3949999999999996	-2.3	-2.375	-2.4699999999999998	-2.3949999999999996	-2.42	-2.375	-2.3949999999999996	-2.4699999999999998	-2.375	-2.4000000000000004	-2.375	0.09500000000000007	0.050000000000000155	0.025000000000000244	0.000001	0.025000000000000244	0.000001	0.06999999999999984	0.050000000000000155	0.09500000000000007	0.000001	0.07500000000000018	0.019999999999999907	0.09499999999999985	0.06999999999999984	0.07500000000000018	0.09500000000000007	0.01999999999999968	0.07500000000000018	0.050000000000000155	0.07500000000000018	4.03030303682329	-5.035882663349307	1.0891227040328564	0.5767857224464482
-3.025	-2.945	-2.87	-3.025	-2.95	-3	-2.945	-2.85	-2.95	-2.95	-2.925	-2.95	-2.87	-3.025	-2.8899999999999997	-2.95	-3	-2.925	-2.9699999999999998	-2.8899999999999997	0.02499999999999991	0.05500000000000015	0.01999999999999968	0.02499999999999991	0.09999999999999976	0.000001	0.05500000000000015	0.000001	0.09999999999999976	0.09999999999999976	0.07499999999999983	0.1	0.019999999999999907	0.02499999999999991	0.000001	0.09999999999999976	0.000001	0.07500000000000007	0.08000000000000007	0.000001	4.747634709847766	-5.373064741486386	1.1393191089456078	0.6033691088404777
-3.085	-3.16	-3.16	-3.035	-3.165	-3.035	-3.09	-3.0100000000000002	-2.955	-3.085	-3.035	-3.035	-2.9	-3.0100000000000002	-3.16	-3.165	-3.17	-3.0300000000000002	-3.085	-2.9	0.07499999999999983	0.000001	0.000001	0.13500000000000012	0.004999999999999893	0.13500000000000012	0.07999999999999972	0.000001	0.05500000000000015	0.07500000000000007	0.13500000000000012	0.1349999999999999	0.000001	0.000001	0.000001	0.004999999999999893	0.000001	0.13000000000000023	0.07500000000000007	0.000001	3.9134915679947038	-5.000969101026822	0.6621459770015796	0.350664203671163
-3.0300000000000002	-3.095	-3.0300000000000002	-3.0300000000000002	-3.1750000000000003	-3.3200000000000003	-3.1750000000000003	-3.24	-3.0300000000000002	-3.24	-3.1750000000000003	-3.0300000000000002	-3.0300000000000002	-3.3200000000000003	-3.0300000000000002	-3.095	-3.0300000000000002	-3.0300000000000002	-3.1750000000000003	-3.1750000000000003	0.000001	0.06499999999999995	0.000001	0.000001	0.14500000000000002	0.000001	0.14500000000000002	0.08000000000000007	0.000001	0.08000000000000007	0.14500000000000002	0.000001	0.000001	0.000001	0.000001	0.06499999999999995	0.000001	0.000001	0.14500000000000002	0.14500000000000002	4.289909366609409	-5.126732637229431	1.0707688584365607	0.567065756043461
-3.1950000000000003	-3.1950000000000003	-3.1950000000000003	-3.205	-3.255	-3.255	-3.2	-3.14	-3.09	-3.1950000000000003	-3.09	-3.1	-3.255	-3.2	-3.205	-3.255	-3.31	-3.1	-3.1950000000000003	-3.1950000000000003	0.11499999999999988	0.11500000000000009	0.11499999999999988	0.10499999999999997	0.05499999999999982	0.05500000000000005	0.000001	0.060000000000000046	0.009999999999999898	0.11499999999999988	0.01000000000000012	0.000001	0.05500000000000005	0.000001	0.10499999999999997	0.05500000000000005	0.000001	0.000001	0.11500000000000009	0.11500000000000009	4.360482586976844	-5.245102285664306	0.9363881861218644	0.4958994376140791
-3.45	-3.3200000000000003	-3.425	-3.29	-3.37	-3.4000000000000004	-3.4000000000000004	-3.375	-3.37	-3.3200000000000003	-3.3200000000000003	-3.37	-3.3200000000000003	-3.35	-3.37	-3.45	-3.3449999999999998	-3.37	-3.375	-3.375	0.000001	0.030000000000000138	0.025000000000000244	0.000001	0.08000000000000007	0.049999999999999926	0.049999999999999926	0.02499999999999991	0.08000000000000007	0.030000000000000138	0.030000000000000138	0.08000000000000007	0.030000000000000138	0.000001	0.08000000000000007	0.000001	0.05500000000000005	0.08000000000000007	0.02499999999999991	0.02499999999999991	3.470084196732203	-4.785658212148021	0.8561809119941993	0.4534226713306449
-3.125	-3.2	-3.27	-3.25	-3.195	-3.32	-3.27	-3.2	-3.195	-3.27	-3.175	-3.195	-3.32	-3.3	-3.27	-3.2	-3.125	-3.3	-3.27	-3.125	0.07500000000000018	0.000001	0.06999999999999984	0.04999999999999982	0.14500000000000002	0.020000000000000018	0.06999999999999984	0.000001	0.14500000000000002	0.06999999999999984	0.125	0.14500000000000002	0.020000000000000018	0.000001	0.06999999999999984	0.000001	0.07500000000000018	0.000001	0.06999999999999984	0.07500000000000018	4.125942723224456	-5.062479871836583	0.8994218502312679	0.47632252982039813
-3.4266666666666667	-3.5316666666666667	-3.4800000000000004	-3.4800000000000004	-3.453333333333333	-3.505	-3.5316666666666667	-3.453333333333333	-3.4800000000000004	-3.375	-3.6100000000000003	-3.4016666666666664	-3.6100000000000003	-3.6100000000000003	-3.505	-3.4	-3.5316666666666667	-3.5316666666666667	-3.5316666666666667	-3.4800000000000004	0.026666666666666502	0.07833333333333357	0.13	0.13000000000000023	0.000001	0.1050000000000003	0.07833333333333357	0.000001	0.13	0.02499999999999991	0.000001	0.05166666666666641	0.000001	0.000001	0.1050000000000003	0.000001	0.07833333333333357	0.07833333333333357	0.07833333333333357	0.13	3.6495576759187993	-4.845073682687053	0.7926651497661887	0.41978552037624267
-1.74	-2.01	-1.73	-2.175	-2.06	-1.895	-2.29	-2.02	-2.175	-1.73	-1.895	-1.895	-1.905	-1.75	-2.01	-1.905	-2.01	-1.905	-2.02	-2.29	0.010000000000000009	0.28000000000000014	0.000001	0.11499999999999988	0.000001	0.16500000000000004	0.000001	0.27	0.11500000000000009	0.000001	0.16500000000000004	0.16500000000000004	0.155	0.000001	0.28000000000000014	0.155	0.2799999999999999	0.155	0.27	0.000001	4.460236938776188	-5.226263009086902	1.1017670111183497	0.5834819888727524
-2.1	-2.2199999999999998	-2.1	-2.235	-2.175	-2.41	-2.6	-2.2199999999999998	-2.175	-2.235	-2.425	-2.425	-2.16	-2.175	-2.16	-2.2199999999999998	-2.2199999999999998	-2.25	-2.16	-2.35	0.000001	0.000001	0.000001	0.015000000000000123	0.07499999999999983	0.19000000000000025	0.000001	0.000001	0.07499999999999983	0.015000000000000123	0.1749999999999999	0.17500000000000016	0.05999999999999971	0.07499999999999983	0.05999999999999971	0.000001	0.000001	0.000001	0.05999999999999971	0.25	4.0095489136635205	-5.0365814615869855	0.9762680695459194	0.5170193236348647
-2.7	-2.76	-2.765	-2.7	-2.76	-2.76	-2.7	-2.76	-2.765	-2.765	-2.7	-2.7	-2.76	-2.765	-2.82	-2.825	-2.83	-2.765	-2.82	-2.7	0.000001	0.05999999999999994	0.06499999999999995	0.000001	0.05999999999999994	0.05999999999999994	0.000001	0.05999999999999971	0.06499999999999995	0.06499999999999995	0.000001	0.000001	0.05999999999999994	0.06499999999999995	0.000001	0.0050000000000000044	0.000001	0.06499999999999995	0.000001	0.000001	3.7651598134308895	-4.884168363495997	0.901106915369099	0.47721491918047154
-2.9000000000000004	-3.19	-3.075	-2.965	-2.95	-3.075	-3.19	-3.015	-3.125	-3.075	-3.19	-3.19	-3.125	-2.85	-3.19	-3.015	-3.015	-3.3	-2.9000000000000004	-3.125	0.049999999999999926	0.10999999999999986	0.22499999999999998	0.11499999999999988	0.000001	0.22499999999999973	0.10999999999999986	0.06499999999999995	0.1749999999999998	0.22499999999999998	0.10999999999999986	0.10999999999999986	0.1749999999999998	0.000001	0.10999999999999986	0.06499999999999995	0.06499999999999995	0.000001	0.050000000000000155	0.1749999999999998	4.474318310056787	-5.270030614756686	0.8725782073826559	0.462106473285905
-2.995	-2.925	-2.9749999999999996	-2.85	-2.9	-2.92	-2.925	-2.85	-2.85	-2.925	-2.83	-2.7800000000000002	-2.9	-2.995	-2.83	-2.9	-2.9	-2.88	-2.92	-2.83	0.07500000000000007	0.14499999999999968	0.09500000000000007	0.06999999999999984	0.020000000000000018	0.000001	0.1449999999999999	0.06999999999999984	0.06999999999999984	0.1449999999999999	0.04999999999999982	0.000001	0.020000000000000018	0.07500000000000007	0.04999999999999982	0.020000000000000018	0.020000000000000018	0.000001	0.000001	0.04999999999999982	4.918109140634624	-5.514801697706307	0.9431365275664695	0.49947327459408986
-3.1	-3.1100000000000003	-3.1050000000000004	-3	-2.9	-3.1100000000000003	-3.005	-3.005	-3.1100000000000003	-3	-3.1050000000000004	-3.005	-3	-3.1050000000000004	-3.005	-3.1100000000000003	-3.1050000000000004	-3.1	-3.005	-2.9	0.000001	0.000001	0.0050000000000000044	0.10000000000000009	0.000001	0.000001	0.1050000000000003	0.1050000000000003	0.000001	0.10000000000000009	0.005000000000000226	0.1050000000000003	0.10000000000000009	0.005000000000000226	0.1050000000000001	0.000001	0.005000000000000226	0.000001	0.1050000000000003	0.000001	4.106104826416448	-5.04523285184681	1.0503505203663155	0.556252460322608
-3.3099999999999996	-3.3449999999999998	-3.175	-3.37	-3.21	-3.37	-3.21	-3.37	-3.37	-3.3449999999999998	-3.3449999999999998	-3.2350000000000003	-3.3449999999999998	-3.3449999999999998	-3.2350000000000003	-3.3449999999999998	-3.3099999999999996	-3.175	-3.3099999999999996	-3.2350000000000003	0.16999999999999993	0.1349999999999998	0.035000000000000135	0.10999999999999953	0.000001	0.10999999999999976	0.000001	0.10999999999999953	0.10999999999999976	0.1349999999999998	0.1349999999999998	0.025000000000000244	0.1349999999999998	0.1349999999999998	0.025000000000000022	0.1349999999999998	0.16999999999999993	0.035000000000000135	0.16999999999999993	0.025000000000000244	4.2009884402079	-5.127730170382481	0.934399093706979	0.4948460392216995
-3.075	-2.955	-3.15	-3.15	-2.955	-3.15	-3.075	-3.0300000000000002	-2.955	-3.075	-3.175	-3.15	-3.175	-3.15	-2.9299999999999997	-2.955	-3.05	-2.9299999999999997	-2.9299999999999997	-2.955	0.025000000000000244	0.14500000000000002	0.10000000000000009	0.10000000000000009	0.14500000000000002	0.10000000000000009	0.025000000000000244	0.21999999999999983	0.14500000000000002	0.025000000000000244	0.07500000000000007	0.10000000000000009	0.07500000000000007	0.10000000000000009	0.12	0.14500000000000002	0.000001	0.12	0.12	0.14500000000000002	4.094843682941456	-5.066739357511407	1.022209598894304	0.5413493813018137
-3.15	-3.3	-3.205	-3.2249999999999996	-3.2249999999999996	-3.1483333333333334	-3.2249999999999996	-3.1100000000000003	-3.168333333333333	-3.1483333333333334	-3.205	-3.205	-3.1483333333333334	-3.243333333333333	-3.13	-3.2249999999999996	-3.1866666666666665	-3.2249999999999996	-3.1483333333333334	-3.168333333333333	0.000001	0.000001	0.09499999999999975	0.07500000000000007	0.07499999999999983	0.03833333333333311	0.07500000000000007	0.000001	0.0183333333333332	0.03833333333333311	0.09499999999999975	0.09499999999999975	0.03833333333333311	0.056666666666666636	0.01999999999999968	0.07499999999999983	0.000001	0.07500000000000007	0.03833333333333311	0.0183333333333332	4.015112747386184	-5.007645089515986	1.063885056131008	0.5634201806906704
																																								4.297972071038164	-5.167716798402178	0.8511978937592832	0.4507837273788317
																																								3.5299021005451374	-4.756262385326938	0.8099401477063267	0.42893414259325124
