# Supplementary material for: Leaf water potential of field crops estimated using NDVI in ground-based remote sensing—opportunities to increase prediction precision
Source: PeerJ. 2021 Aug 18;9:e12005. doi: 10.7717/peerj.12005 (PMC8380031; doi:10.7717/peerj.12005)
Supplement: Supplemental Information 6 — Output results of the Minitab macro ‘sem_a.mac’ when 3 replicates of the values of LWP were drown randomly from the original 4 measurements. Columns 1 through 20 store the 20 sets of resampled LWP values, and columns 21-40 store the corresponding standard errors of the means of the resampled LWP values. Columns 41 through 44 store the best estimates of the regression coefficients (m and c) and their uncertainties using the resampled LWP values as inputs to the OLS method. [file peerj-09-12005-s006.csv]

lwp_1	lwp_2	lwp_3	lwp_4	lwp_5	lwp_6	lwp_7	lwp_8	lwp_9	lwp_10	lwp_11	lwp_12	lwp_13	lwp_14	lwp_15	lwp_16	lwp_17	lwp_18	lwp_19	lwp_20	lerr_1	lerr_2	lerr_3	lerr_4	lerr_5	lerr_6	lerr_7	lerr_8	lerr_9	lerr_10	lerr_11	lerr_12	lerr_13	lerr_14	lerr_15	lerr_16	lerr_17	lerr_18	lerr_19	lerr_20	m	c	delt_m	delt_c
-2.386666667	-1.876666667	-2.063333333	-2.26	-2.19	-1.83	-2.19	-2.133333333	-1.876666667	-2.63	-2.376666667	-2.003333333	-1.76	-2.143333333	-2.063333333	-2.316666667	-1.876666667	-2.316666667	-2.073333333	-2.26	0.243333333	0.186666667	0.186666667	0.210792157	0.273007936	0.07	0.273007936	0.116666667	0.186666667	0.000001	0.126666667	0.313333333	0.07	0.243333333	0.186666667	0.313333333	0.186666667	0.313333333	0.284858639	0.210792157	3.5706178	-4.788801342	0.716438586	0.379416889
-2.316666667	-2.413333333	-2.383333333	-2.43	-2.396666667	-2.4	-2.366666667	-2.43	-2.316666667	-2.43	-2.413333333	-2.476666667	-2.413333333	-2.366666667	-2.396666667	-2.476666667	-2.413333333	-2.413333333	-2.463333333	-2.38	0.016666667	0.057831172	0.033333333	0.04163332	0.046666667	0.05	0.044095855	0.04163332	0.016666667	0.04163332	0.057831172	0.013333333	0.057831172	0.044095855	0.046666667	0.013333333	0.057831172	0.057831172	0.013333333	0.056862407	4.224402171	-5.087190453	1.055951288	0.559218557
-2.966666667	-2.963333333	-2.863333333	-2.983333333	-2.913333333	-2.963333333	-2.876666667	-2.93	-3.016666667	-2.966666667	-2.98	-2.863333333	-2.916666667	-2.863333333	-2.926666667	-2.913333333	-2.98	-2.95	-2.983333333	-2.913333333	0.060092521	0.036666667	0.013333333	0.066666667	0.044845413	0.036666667	0.013333333	0.061101009	0.016666667	0.060092521	0.047258156	0.013333333	0.066666667	0.013333333	0.036666667	0.044845413	0.047258156	0.05	0.066666667	0.044845413	4.154345507	-5.072579138	0.96784211	0.512557041
-2.99	-2.973333333	-3.06	-3.01	-3.06	-3.026666667	-3.073333333	-3.023333333	-3.026666667	-2.973333333	-2.973333333	-3.163333333	-2.973333333	-3.116666667	-3.026666667	-2.99	-3.08	-3.113333333	-3.166666667	-3.023333333	0.09	0.036666667	0.05	0.000001	0.05	0.078386507	0.086666667	0.07535103	0.078386507	0.036666667	0.036666667	0.003333333	0.036666667	0.053333333	0.078386507	0.09	0.09	0.051747249	0.003333333	0.07535103	3.606917041	-4.824921111	0.835200756	0.442311844
-3.126666667	-3.03	-3.073333333	-3.126666667	-3.03	-3.073333333	-3.116666667	-3.126666667	-3.126666667	-3.213333333	-3.03	-3.073333333	-3.073333333	-3.266666667	-3.126666667	-3.126666667	-3.073333333	-3.116666667	-3.213333333	-3.126666667	0.096666667	0.000001	0.043333333	0.096666667	0.000001	0.043333333	0.043333333	0.096666667	0.096666667	0.053333333	0.000001	0.043333333	0.043333333	0.053333333	0.096666667	0.096666667	0.043333333	0.043333333	0.053333333	0.096666667	4.169261526	-5.085889042	1.012868032	0.536402205
-3.08	-3.16	-3.203333333	-3.086666667	-3.2	-3.12	-3.163333333	-3.093333333	-3.273333333	-3.273333333	-3.273333333	-3.163333333	-3.196666667	-3.273333333	-3.196666667	-3.166666667	-3.126666667	-3.236666667	-3.126666667	-3.126666667	0.000001	0.04	0.060644685	0.006666667	0.000001	0.04	0.073560255	0.006666667	0.036666667	0.036666667	0.036666667	0.073560255	0.066416196	0.036666667	0.066416196	0.033333333	0.037118429	0.036666667	0.037118429	0.037118429	4.087136448	-5.039459983	1.050822248	0.556502281
-3.366666667	-3.31	-3.366666667	-3.363333333	-3.346666667	-3.416666667	-3.416666667	-3.433333333	-3.363333333	-3.38	-3.33	-3.346666667	-3.383333333	-3.433333333	-3.38	-3.363333333	-3.433333333	-3.366666667	-3.416666667	-3.363333333	0.016666667	0.02	0.016666667	0.036666667	0.031797973	0.016666667	0.033333333	0.016666667	0.046666667	0.047258156	0.02	0.031797973	0.016666667	0.016666667	0.047258156	0.046666667	0.016666667	0.016666667	0.033333333	0.036666667	4.387752282	-5.196799165	0.881673217	0.466923076
-3.23	-3.246666667	-3.183333333	-3.28	-3.23	-3.23	-3.246666667	-3.196666667	-3.15	-3.05	-3.23	-3.183333333	-3.05	-3.183333333	-3.293333333	-3.246666667	-3.326666667	-3.34	-3.313333333	-3.246666667	0.090737717	0.046666667	0.072648316	0.04163332	0.090737717	0.090737717	0.046666667	0.083732378	0.05	0.000001	0.090737717	0.072648316	0.000001	0.072648316	0.046666667	0.046666667	0.013333333	0.000001	0.013333333	0.046666667	4.086653392	-5.045626612	0.959976459	0.508391491
-3.453333333	-3.54	-3.383333333	-3.418888889	-3.401111111	-3.401111111	-3.453333333	-3.453333333	-3.505555556	-3.384444444	-3.417777778	-3.384444444	-3.401111111	-3.401111111	-3.384444444	-3.557777778	-3.557777778	-3.453333333	-3.453333333	-3.401111111	0.079652021	0.07	0.016666667	0.034444444	0.029834937	0.029834937	0.000001	0.000001	0.052222222	0.034444444	0.017777778	0.034444444	0.029834937	0.029834937	0.034444444	0.052222222	0.052222222	0.079652021	0.079652021	0.029834937	4.370432295	-5.190748087	1.074120273	0.568840623
-2.213333333	-1.846666667	-1.84	-2.026666667	-1.743333333	-2.026666667	-1.846666667	-1.846666667	-1.93	-2.11	-1.916666667	-2.213333333	-1.956666667	-2.06	-2.026666667	-1.916666667	-1.95	-2.11	-1.736666667	-2.103333333	0.076666667	0.106822802	0.11	0.162514957	0.006666667	0.162514957	0.106822802	0.106822802	0.18	0.18	0.186666667	0.076666667	0.103333333	0.000001	0.162514957	0.186666667	0.11	0.18	0.006666667	0.186666667	3.661483196	-4.864440006	0.706092026	0.37393748
-2.433333333	-2.316666667	-2.366666667	-2.483333333	-2.266666667	-2.306666667	-2.316666667	-2.356666667	-2.266666667	-2.306666667	-2.15	-2.14	-2.19	-2.15	-2.18	-2.433333333	-2.19	-2.306666667	-2.15	-2.473333333	0.166666667	0.148136574	0.116666667	0.116666667	0.166666667	0.150702061	0.148136574	0.121974496	0.166666667	0.150702061	0.05	0.04	0.045825757	0.05	0.04	0.166666667	0.045825757	0.150702061	0.05	0.126666667	3.917750818	-4.967552823	0.965918701	0.511538428
-2.743333333	-2.74	-2.74	-2.78	-2.743333333	-2.78	-2.74	-2.78	-2.74	-2.826666667	-2.823333333	-2.783333333	-2.74	-2.74	-2.74	-2.74	-2.783333333	-2.82	-2.78	-2.743333333	0.043333333	0.04	0.04	0.04	0.043333333	0.04	0.04	0.04	0.04	0.003333333	0.003333333	0.041766547	0.04	0.04	0.04	0.04	0.041766547	0.000001	0.04	0.043333333	3.840591876	-4.920824813	0.938457792	0.496995475
-2.96	-3.036666667	-2.993333333	-3.08	-3.15	-2.926666667	-2.883333333	-3.033333333	-2.916666667	-2.926666667	-3.3	-3.036666667	-3.036666667	-3.076666667	-2.993333333	-2.96	-2.96	-3.15	-3.15	-3.076666667	0.066583281	0.043333333	0.043333333	0.000001	0.15	0.076666667	0.033333333	0.136422546	0.033333333	0.076666667	0.000001	0.043333333	0.043333333	0.129914502	0.043333333	0.066583281	0.066583281	0.15	0.15	0.129914502	4.049221092	-4.986135336	1.113198361	0.589535889
-2.86	-2.86	-2.923333333	-2.973333333	-2.97	-2.91	-2.91	-2.86	-3.07	-2.923333333	-2.826666667	-2.876666667	-2.91	-2.86	-2.943333333	-2.876666667	-2.973333333	-2.873333333	-3.006666667	-2.86	0.04163332	0.04163332	0.083732378	0.096666667	0.05	0.085049005	0.085049005	0.04163332	0.000001	0.083732378	0.046666667	0.096666667	0.085049005	0.04163332	0.063333333	0.096666667	0.096666667	0.046666667	0.063333333	0.04163332	4.273013978	-5.158157137	0.941744032	0.498735826
-3.04	-3.033333333	-3.04	-3.04	-3.106666667	-3.036666667	-3.106666667	-2.97	-2.97	-3.11	-3.033333333	-3.036666667	-3.103333333	-3.11	-3.106666667	-3.04	-3.04	-3.106666667	-3.106666667	-3.04	0.07	0.066666667	0.07	0.07	0.003333333	0.068394282	0.003333333	0.07	0.07	0.000001	0.066666667	0.068394282	0.003333333	0.000001	0.003333333	0.07	0.07	0.003333333	0.003333333	0.07	4.278176859	-5.152899553	0.928531436	0.491738602
-3.18	-3.26	-3.293333333	-3.203333333	-3.333333333	-3.366666667	-3.226666667	-3.293333333	-3.316666667	-3.293333333	-3.333333333	-3.293333333	-3.18	-3.316666667	-3.333333333	-3.333333333	-3.293333333	-3.316666667	-3.203333333	-3.316666667	0.04	0.000001	0.099554563	0.034801022	0.073333333	0.113333333	0.016666667	0.099554563	0.082932369	0.099554563	0.073333333	0.099554563	0.04	0.082932369	0.073333333	0.073333333	0.099554563	0.082932369	0.034801022	0.082932369	4.051352452	-5.040153414	0.829579618	0.43933496
-3.036666667	-2.956666667	-3.183333333	-3.133333333	-3.003333333	-3.133333333	-3.036666667	-3.103333333	-3.183333333	-3.116666667	-2.906666667	-3.15	-3.036666667	-2.97	-3.083333333	-2.89	-3.103333333	-3.053333333	-2.986666667	-3.183333333	0.127191894	0.146666667	0.066666667	0.060092521	0.096666667	0.060092521	0.127191894	0.146666667	0.066666667	0.066666667	0.096666667	0.05	0.127191894	0.08	0.016666667	0.08	0.146666667	0.129142471	0.089504811	0.066666667	4.507058686	-5.27135342	1.057388176	0.559979514
-3.136666667	-3.161111111	-3.162222222	-3.148888889	-3.136666667	-3.212222222	-3.186666667	-3.212222222	-3.162222222	-3.11	-3.148888889	-3.162222222	-3.236666667	-3.212222222	-3.198888889	-3.162222222	-3.212222222	-3.173333333	-3.148888889	-3.148888889	0.013333333	0.025555556	0.012222222	0.022138732	0.013333333	0.045147221	0.057831172	0.045147221	0.012222222	0.000001	0.022138732	0.012222222	0.063333333	0.045147221	0.055187671	0.012222222	0.045147221	0.063333333	0.022138732	0.022138732	3.912505542	-5.006656122	0.836581776	0.443043215
																																								4.451020037	-5.247853054	1.073639641	0.568586087
																																								3.667198466	-4.854224962	0.824310043	0.436544259
