# Supplementary material for: Leaf water potential of field crops estimated using NDVI in ground-based remote sensing—opportunities to increase prediction precision
Source: PeerJ. 2021 Aug 18;9:e12005. doi: 10.7717/peerj.12005 (PMC8380031; doi:10.7717/peerj.12005)
Supplement: Supplemental Information 7 — Best estimates of the regression coefficients (m and c) and the associated uncertainties for the linear model Y = mX + c, describing LWP as a function of NDVI for cotton, when 20 resamples of LWP with 2 replicates each were used as inputs to the weighted least-squares (WLS) method. The resampled LWP with 2 replicates were obtained from columns 1 through 40 from Supplementary Dataset S4. To run the WLS method, the average values and SEM’s of NDVI were also used as inputs but were not resampled. [file peerj-09-12005-s007.csv]

# Resamples	m	c	delt_m	delt_c
1	6.46	-6.32	0.99	0.52
2	5.36	-5.75	0.84	0.44
3	7.86	-7	1.24	0.66
4	4.91	-5.48	0.63	0.34
5	6.57	-6.37	1.32	0.7
6	4.31	-5.28	0.72	0.36
7	3.82	-5	0.46	0.25
8	4.75	-5.38	0.6	0.32
9	5.56	-5.85	0.98	0.51
10	5.83	-5.92	0.66	0.36
11	4.72	-5.47	0.9	0.46
12	4.49	-5.28	0.92	0.48
13	4.8	-5.43	0.65	0.33
14	5.99	-6.1	1.04	0.54
15	4.9	-5.54	0.91	0.48
16	5.08	-5.61	0.75	0.39
17	5.33	-5.77	0.79	0.42
18	5.83	-6.01	1.25	0.66
19	4.6	-5.4	0.76	0.4
20	6.17	-6.12	1.18	0.62
