# Supplementary material for: Leaf water potential of field crops estimated using NDVI in ground-based remote sensing—opportunities to increase prediction precision
Source: PeerJ. 2021 Aug 18;9:e12005. doi: 10.7717/peerj.12005 (PMC8380031; doi:10.7717/peerj.12005)
Supplement: Supplemental Information 8 — Best estimates of the regression coefficients (m and c) and the associated uncertainties for the linear model Y = mX + c, describing LWP as a function of NDVI for cotton, when 20 resamples of LWP with 3 replicates each were used as inputs to the weighted least-squares (WLS) method. The resampled LWP with 3 replicates were obtained from columns 1 through 40 from Supplementary Dataset S5. To run the WLS method, the average values and SEM’s of NDVI were also used as inputs but were not resampled. [file peerj-09-12005-s008.csv]

# Resamples	m	c	delt_m	delt_c
1	4.79	-5.46	0.85	0.44
2	4.27	-5.2	0.96	0.49
3	4.53	-5.33	0.82	0.42
4	4.09	-5.15	1.02	0.51
5	6.12	-6.13	1.04	0.53
6	5.67	-5.88	1.33	0.68
7	4.58	-5.39	0.77	0.39
8	5.06	-5.57	0.93	0.47
9	4.47	-5.36	0.99	0.51
10	5.01	-5.53	1.35	0.68
11	6.23	-6.24	1.49	0.78
12	5.12	-5.63	0.78	0.41
13	6.38	-6.21	1.63	0.84
14	5.56	-5.87	0.73	0.38
15	4.83	-5.5	0.77	0.4
16	4.14	-5.13	0.74	0.37
17	4.7	-5.38	0.75	0.38
18	3.15	-4.67	0.53	0.26
19	6.09	-6.11	0.96	0.49
20	3.71	-4.91	0.64	0.32
